# Supplementary material for: Artificial Intelligence in Healthcare: University Students’ Perceptions and Level of Confidence
Source: Healthcare (Basel). 2025 Sep 16;13(18):2312. doi: 10.3390/healthcare13182312 (PMC12470069; doi:10.3390/healthcare13182312)
Supplement: Supplementary file 1 [file healthcare-13-02312-s001.zip]

Archive with 1 entries (1 files):
- healthcare-3782471-supplementary.pdf
